# Supplementary material for: Genetic, maternal, and environmental influences on sociality in a pedigreed primate population
Source: Heredity (Edinb). 2022 Sep 2;129(4):203–14. doi: 10.1038/s41437-022-00558-6 (PMC9519975; doi:10.1038/s41437-022-00558-6)
Supplement: Supplementary file 2 — Supplementary Table 3 [file 41437_2022_558_MOESM2_ESM.xlsx]

## Sheet: complete
SI Table 3: Posterior estimates of variance components. Output for models for social versus alone (m09a) and number of partners (p09a). All models were run in quadruplicate in order to check for convergence. The output presented is from the first chain for each model.
Component	Model	Effective sample size	model output			Proportion of variance explained / Intra-Class Correlations
			95HPDI			95HPDI (latent scale, without VFE)			95HPDI (latent scale, with VFE)			95HPDI (data scale, without VFE)			95HPDI (data scale, with VFE)
			mode	lower	upper	mode	lower	upper	mode	lower	upper	mode	lower	upper	mode	lower	upper
Additive genetic*	m09a	2914	0.0536	0.0344	0.07858	0.15235	0.09374	0.20692	0.09573	0.06829	0.15352	0.10991	0.06825	0.15122	0.08937	0.05361	0.12208
ID	-	3104	0.01912	0.00548	0.0316	0.04968	0.0148	0.08664	0.03934	0.00952	0.06175	0.03914	0.01114	0.06306	0.02765	0.00977	0.0489
ID:Year	-	3533	0.03129	0.02629	0.03738	0.08675	0.0649	0.10428	0.06419	0.04916	0.07551	0.06478	0.04839	0.07453	0.04724	0.03983	0.05847
Mother	-	3132	0.00012	0	0.01701	0.00015	0	0.04454	0.00012	0	0.03285	0.00011	0	0.03282	9e-05	0	0.02562
Mother:GroupAlpha:Year	-	4000	0.01292	0.00726	0.01823	0.0333	0.01982	0.05106	0.02645	0.01435	0.03697	0.02372	0.01408	0.0365	0.02209	0.0113	0.02892
GroupAlpha	-	3251	0.03631	0.0167	0.07465	0.10762	0.0434	0.18426	0.07355	0.03466	0.14012	0.07207	0.03209	0.13739	0.06641	0.02691	0.11297
GroupAlpha:Year	-	3817	0.02121	0.01412	0.03285	0.06055	0.03649	0.08885	0.04335	0.02626	0.06415	0.043	0.02487	0.06238	0.03313	0.02117	0.04953
Year	-	2094	0.04093	0.01346	0.10369	0.10975	0.03789	0.24023	0.08199	0.02601	0.18211	0.08067	0.0269	0.1809	0.07542	0.02043	0.15072
Month:Year	-	3283	0.07173	0.05796	0.09027	0.2081	0.15242	0.24526	0.14984	0.11289	0.17779	0.14589	0.11104	0.17483	0.11556	0.08397	0.13595
residual	-	4000	0.06195	0.0574	0.06655	0.16043	0.13475	0.1909	0.12086	0.10286	0.13724	0.12149	0.10181	0.1351	0.09639	0.08227	0.10603
Additive genetic*	p09a	3646	0.03273	0.02073	0.04082	0.11317	0.07609	0.1494	0.02947	0.02075	0.03982	0.02248	0.0155	0.03091	0.02267	0.01605	0.03104
ID	-	2781	5e-05	0	0.00907	0.00012	0	0.03282	2e-05	0	0.00887	2e-05	0	0.00664	2e-05	0	0.00666
ID:Year	-	4000	0.00979	0.00811	0.01245	0.03501	0.02683	0.0457	0.00964	0.00786	0.01215	0.00728	0.0056	0.00908	0.00733	0.0058	0.00922
Mother	-	2655	5e-05	0	0.01154	0.00024	0	0.04101	3e-05	0	0.01123	3e-05	0	0.0084	5e-05	0	0.00848
Mother:GroupAlpha:Year	-	4000	0.00765	0.00542	0.01061	0.02799	0.0182	0.03845	0.00709	0.00516	0.01026	0.00563	0.00366	0.00764	0.00548	0.00369	0.00765
GroupAlpha	-	3102	0.06913	0.03931	0.11427	0.25284	0.1637	0.36749	0.07242	0.03936	0.10677	0.04514	0.02889	0.08594	0.05064	0.02981	0.08628
GroupAlpha:Year	-	3438	0.0208	0.01377	0.02747	0.07063	0.05108	0.1043	0.02026	0.01367	0.02713	0.01383	0.01017	0.02057	0.01504	0.01045	0.0209
Year	-	2208	0.0145	0.00322	0.04139	0.05623	0.00898	0.13751	0.0141	0.00261	0.03929	0.01048	0.00246	0.03075	0.01124	0.00148	0.03005
Month:Year	-	4000	0.04988	0.04224	0.06437	0.17854	0.14572	0.23374	0.04873	0.04136	0.06242	0.03888	0.02984	0.04818	0.03811	0.03073	0.04858
residual	-	4000	0.0549	0.05315	0.0575	0.20707	0.16526	0.22721	0.05387	0.05072	0.05735	0.04017	0.03673	0.04586	0.04211	0.03759	0.04573
Additive genetic*	m09a.0	1115	0.07061	0.02075	0.11645	0.09203	0.03392	0.16489	NA	NA	NA	0.05905	0.0287	0.13649	NA	NA	NA
ID	-	1222	0.05004	0.02301	0.0842	0.06704	0.02857	0.12191	NA	NA	NA	0.05364	0.02503	0.10042	NA	NA	NA
ID:Year	-	3772	0.06718	0.05933	0.07508	0.09354	0.07114	0.11593	NA	NA	NA	0.0768	0.05959	0.09292	NA	NA	NA
Mother	-	3183	0.1348	0.08659	0.20397	0.20041	0.12667	0.27913	NA	NA	NA	0.15071	0.09911	0.22454	NA	NA	NA
Mother:GroupAlpha:Year	-	3455	0.00646	0	0.01082	0.00599	0	0.01538	NA	NA	NA	0.00618	0	0.01265	NA	NA	NA
GroupAlpha	-	2285	0.01913	0.00631	0.05037	0.02683	0.00727	0.06942	NA	NA	NA	0.02186	0.00634	0.05711	NA	NA	NA
GroupAlpha:Year	-	3386	0.02629	0.01588	0.03686	0.03866	0.02118	0.0536	NA	NA	NA	0.03073	0.01777	0.04378	NA	NA	NA
Year	-	854	0.13491	0.06526	0.334	0.20483	0.11047	0.38537	NA	NA	NA	0.16891	0.09028	0.32648	NA	NA	NA
Month:Year	-	3552	0.08449	0.06787	0.1043	0.11753	0.08704	0.15482	NA	NA	NA	0.0978	0.07296	0.12552	NA	NA	NA
residual	-	4000	0.06421	0.05995	0.06923	0.09254	0.06827	0.10859	NA	NA	NA	0.07671	0.05828	0.08771	NA	NA	NA
Additive genetic*	m09a.1	3106	0.05911	0.03619	0.08304	0.14877	0.09424	0.20966	0.11854	0.07451	0.168	0.11821	0.068	0.15204	0.10579	0.06082	0.12863
ID	-	2192	0.02287	0.00886	0.03584	0.05384	0.02055	0.09299	0.04241	0.01706	0.07494	0.04009	0.01564	0.06848	0.03832	0.01248	0.05528
ID:Year	-	4000	0.03556	0.0305	0.04225	0.09413	0.07218	0.11501	0.07772	0.06007	0.09153	0.06744	0.05527	0.08311	0.05354	0.0483	0.06948
Mother	-	2369	0.0001	0	0.01405	0.00025	0	0.0357	0.00019	0	0.02902	0.00017	0	0.02634	0.0005	0	0.02247
Mother:GroupAlpha:Year	-	4000	0.01241	0.00648	0.01741	0.0295	0.01621	0.04592	0.02345	0.01347	0.03717	0.02137	0.01231	0.03384	0.01949	0.01092	0.02816
GroupAlpha	-	2512	0.0179	0.00399	0.04212	0.04216	0.00989	0.10416	0.03723	0.00866	0.08461	0.0304	0.00788	0.07725	0.02605	0.01013	0.06327
GroupAlpha:Year	-	3678	0.02207	0.01498	0.03462	0.06443	0.03781	0.09039	0.05194	0.03041	0.0719	0.04611	0.02778	0.06528	0.0347	0.02416	0.05757
Year	-	1207	0.04958	0.01884	0.13519	0.1486	0.06548	0.30576	0.12102	0.04754	0.24966	0.11292	0.04795	0.23453	0.07458	0.03483	0.18656
Month:Year	-	4000	0.07758	0.06465	0.09941	0.21853	0.16244	0.26322	0.1752	0.1302	0.2073	0.15925	0.12104	0.18996	0.1169	0.10627	0.16181
residual	-	4270	0.06246	0.05778	0.06692	0.15526	0.13154	0.1895	0.12605	0.10969	0.14953	0.11666	0.10046	0.13543	0.09802	0.08662	0.11241
Additive genetic*	m09a.2	3041	0.0528	0.03394	0.07722	0.13944	0.08737	0.19873	0.11042	0.06798	0.15555	0.10092	0.06252	0.14318	0.07503	0.04765	0.11627
ID	-	1918	0.01932	0.00766	0.03256	0.05143	0.0175	0.08491	0.03793	0.01379	0.06603	0.03664	0.01257	0.06148	0.03321	0.01271	0.05279
ID:Year	-	4000	0.03185	0.02613	0.03757	0.0817	0.06024	0.10217	0.06512	0.05066	0.08014	0.06018	0.04722	0.07458	0.05372	0.03908	0.06097
Mother	-	1275	5e-05	0	0.01552	0.00019	0	0.04048	0.00017	0	0.03192	0.00017	0	0.02978	0.00015	0	0.02518
Mother:GroupAlpha:Year	-	4000	0.01323	0.00768	0.01871	0.03486	0.01893	0.05006	0.02532	0.0153	0.03912	0.02361	0.01396	0.03614	0.02265	0.01178	0.02951
GroupAlpha	-	1609	0.01603	0.00345	0.03569	0.03451	0.01029	0.09277	0.03434	0.00798	0.07349	0.03228	0.00746	0.0683	0.04082	0.00613	0.05628
GroupAlpha:Year	-	3108	0.02299	0.01541	0.03473	0.06455	0.03707	0.09029	0.04628	0.02964	0.07074	0.04288	0.02744	0.06532	0.03298	0.02342	0.05654
Year	-	810	0.05879	0.02328	0.14158	0.17001	0.06564	0.31202	0.13062	0.05185	0.25691	0.12883	0.04761	0.23772	0.0921	0.05051	0.22216
Month:Year	-	2970	0.08003	0.06448	0.09991	0.21474	0.16529	0.27021	0.16604	0.13328	0.21149	0.15993	0.1228	0.19439	0.12077	0.10801	0.15975
residual	-	4000	0.06241	0.05772	0.067	0.16161	0.13393	0.19209	0.13185	0.10898	0.14768	0.12165	0.10264	0.13719	0.10531	0.08711	0.11233
Additive genetic*	m09a.3	2180	0.05418	0.03322	0.07749	0.14299	0.09098	0.19631	0.11679	0.07238	0.15414	0.10622	0.06976	0.14701	0.08482	0.0535	0.11893
ID	-	1805	0.01812	0.0056	0.03116	0.04245	0.01322	0.08139	0.03549	0.01033	0.06198	0.03515	0.00962	0.05932	0.02715	0.01205	0.04679
ID:Year	-	4000	0.03217	0.02668	0.03795	0.07909	0.06275	0.10027	0.06138	0.05007	0.07657	0.06219	0.04785	0.07301	0.04795	0.04138	0.05979
Mother	-	1325	0.00011	0	0.01627	0.00029	0	0.0416	0.00024	0	0.03201	0.00022	0	0.03066	0.00041	1e-05	0.02714
Mother:GroupAlpha:Year	-	4000	0.01361	0.0072	0.01824	0.0335	0.01916	0.04934	0.02503	0.01521	0.03776	0.02241	0.01446	0.0361	0.02147	0.01198	0.02887
GroupAlpha	-	1492	0.03843	0.01623	0.07219	0.09321	0.04397	0.17483	0.07184	0.03413	0.13591	0.06256	0.03234	0.13049	0.05663	0.02568	0.11199
GroupAlpha:Year	-	2778	0.02011	0.01427	0.0325	0.05276	0.03432	0.0831	0.04405	0.02607	0.06296	0.03978	0.02552	0.0604	0.03173	0.02227	0.04817
Year	-	986	0.03522	0.0159	0.11337	0.12933	0.05647	0.26498	0.09832	0.03886	0.20668	0.08109	0.03076	0.19137	0.08447	0.02825	0.17482
Month:Year	-	4000	0.08225	0.06524	0.09967	0.21496	0.16173	0.25629	0.15209	0.12733	0.19669	0.1426	0.12162	0.18686	0.12164	0.10317	0.16134
residual	-	4000	0.06069	0.05723	0.06645	0.15863	0.13049	0.18343	0.11973	0.1043	0.1383	0.11687	0.10065	0.13254	0.0928	0.08538	0.10957
Additive genetic*	m09a.4	3212	0.05809	0.0346	0.07861	0.1295	0.08796	0.19691	0.11398	0.07022	0.15458	0.10848	0.06569	0.14551	0.0809	0.05521	0.12044
ID	-	2098	0.01721	0.00608	0.03189	0.04118	0.01249	0.08155	0.03201	0.01111	0.06333	0.03077	0.0095	0.06012	0.03172	0.00752	0.04801
ID:Year	-	3850	0.03152	0.02624	0.03754	0.08275	0.06234	0.10113	0.06147	0.04851	0.0757	0.06051	0.04761	0.0735	0.04755	0.03992	0.05834
Mother	-	1365	0.0001	0	0.01583	0.00023	0	0.04009	0.00018	0	0.03101	0.00018	0	0.02967	0.00032	1e-05	0.02209
Mother:GroupAlpha:Year	-	3602	0.01387	0.00742	0.01885	0.03151	0.01839	0.04934	0.02406	0.01363	0.03708	0.02354	0.01349	0.03587	0.02135	0.01034	0.02896
GroupAlpha	-	1772	0.03531	0.01652	0.07557	0.09231	0.04339	0.18218	0.06921	0.03453	0.1415	0.06554	0.03307	0.13724	0.0666	0.02476	0.11247
GroupAlpha:Year	-	3773	0.02134	0.01383	0.03161	0.05596	0.03388	0.08173	0.03986	0.02617	0.06237	0.03785	0.02578	0.06051	0.03832	0.02083	0.04684
Year	-	1087	0.04692	0.0178	0.11758	0.12035	0.05448	0.27011	0.09246	0.03676	0.20924	0.08233	0.0361	0.20059	0.06124	0.03282	0.16581
Month:Year	-	3643	0.07849	0.06473	0.10029	0.20576	0.15915	0.25822	0.15725	0.12392	0.19586	0.14993	0.11933	0.18907	0.12172	0.09966	0.15392
residual	-	4525	0.06157	0.05714	0.06631	0.16138	0.12968	0.18448	0.12266	0.10418	0.13958	0.11752	0.0991	0.13182	0.09686	0.08337	0.10457
Additive genetic*	p09a.0	2094	0.03834	0.0234	0.06059	0.11236	0.06623	0.16794	NA	NA	NA	0.03042	0.01702	0.04485	NA	NA	NA
ID	-	1875	0.00834	0	0.01945	0.00023	0	0.05695	NA	NA	NA	0.0063	0	0.01471	NA	NA	NA
ID:Year	-	4000	0.02077	0.018	0.02409	0.06068	0.04682	0.07233	NA	NA	NA	0.0155	0.01297	0.01876	NA	NA	NA
Mother	-	2292	0.05024	0.03089	0.07415	0.14411	0.09475	0.20678	NA	NA	NA	0.03689	0.02385	0.05802	NA	NA	NA
Mother:GroupAlpha:Year	-	4000	0.00415	0.00167	0.00749	0.01337	0.00479	0.02127	NA	NA	NA	0.00298	0.00143	0.00575	NA	NA	NA
GroupAlpha	-	2937	0.03372	0.01506	0.06816	0.10653	0.04515	0.18555	NA	NA	NA	0.02506	0.01094	0.05099	NA	NA	NA
GroupAlpha:Year	-	4000	0.02137	0.01569	0.03082	0.06174	0.0428	0.08782	NA	NA	NA	0.0168	0.0113	0.02319	NA	NA	NA
Year	-	1330	0.03878	0.0147	0.10646	0.12001	0.04506	0.26584	NA	NA	NA	0.03004	0.01098	0.08046	NA	NA	NA
Month:Year	-	3800	0.05443	0.04535	0.06817	0.15346	0.11891	0.19525	NA	NA	NA	0.04136	0.03321	0.05268	NA	NA	NA
residual	-	4000	0.05658	0.05456	0.05911	0.16162	0.13351	0.1854	NA	NA	NA	0.0428	0.03818	0.04794	NA	NA	NA
Additive genetic*	p09a.1	3498	0.03234	0.02334	0.0448	0.13078	0.0902	0.17334	0.03422	0.02457	0.04733	0.02199	0.01601	0.03157	0.02396	0.01753	0.03432
ID	-	2870	0.00573	0	0.01112	0.02327	0	0.04437	0.0061	0	0.01197	0.00384	0	0.00782	0.0048	0	0.00847
ID:Year	-	4000	0.01114	0.00854	0.01313	0.04421	0.03216	0.05345	0.01184	0.00918	0.01411	0.00759	0.00582	0.0094	0.00838	0.0063	0.01015
Mother	-	2793	4e-05	0	0.00899	0.00021	0	0.03486	5e-05	0	0.00961	2e-05	0	0.0062	5e-05	0	0.00675
Mother:GroupAlpha:Year	-	4000	0.00786	0.00493	0.01028	0.02867	0.01871	0.04107	0.00812	0.00539	0.01113	0.00558	0.00333	0.00716	0.0054	0.00368	0.0078
GroupAlpha	-	2797	0.02817	0.01247	0.0544	0.12096	0.05306	0.20161	0.03042	0.01436	0.0582	0.02034	0.00945	0.03897	0.02167	0.01021	0.04211
GroupAlpha:Year	-	4000	0.02126	0.01538	0.02963	0.08266	0.05887	0.11743	0.02298	0.01655	0.03182	0.01509	0.01033	0.0207	0.01636	0.0112	0.02242
Year	-	2506	0.02351	0.00743	0.05722	0.07544	0.03222	0.205	0.02591	0.00851	0.06007	0.01611	0.00491	0.04042	0.0178	0.00474	0.04301
Month:Year	-	4000	0.05576	0.04488	0.06763	0.21709	0.17006	0.25961	0.05672	0.04814	0.07165	0.03891	0.03072	0.04839	0.04324	0.03326	0.05211
residual	-	4252	0.05615	0.054	0.05846	0.22768	0.18967	0.2529	0.06123	0.05695	0.06348	0.03984	0.03576	0.0441	0.04319	0.03867	0.0474
Additive genetic*	p09a.2	3004	0.02935	0.0212	0.04117	0.12314	0.08167	0.16119	0.03249	0.02263	0.04352	0.02044	0.01397	0.02809	0.02293	0.01526	0.0307
ID	-	2410	0.00381	0	0.0092	0.01537	0	0.03714	0.00408	0	0.00985	0.00259	0	0.00626	0.00295	0	0.00687
ID:Year	-	4000	0.00974	0.00777	0.01213	0.0406	0.02961	0.05016	0.01098	0.00815	0.01293	0.00692	0.0051	0.00831	0.00744	0.00565	0.00917
Mother	-	2732	6e-05	0	0.01124	0.00025	0	0.04383	6e-05	0	0.01189	4e-05	0	0.00754	5e-05	0	0.00833
Mother:GroupAlpha:Year	-	4000	0.0075	0.00545	0.01064	0.02928	0.02111	0.04354	0.00793	0.00583	0.01143	0.00545	0.00355	0.00718	0.00563	0.00391	0.00791
GroupAlpha	-	2582	0.02503	0.01147	0.05342	0.1119	0.05215	0.20464	0.02692	0.01287	0.05702	0.01769	0.008	0.03709	0.01963	0.0089	0.04085
GroupAlpha:Year	-	3447	0.02223	0.01568	0.03004	0.08553	0.05919	0.1193	0.02304	0.01669	0.03206	0.01473	0.01012	0.02035	0.01624	0.0113	0.02255
Year	-	2085	0.02137	0.00736	0.06069	0.10597	0.03141	0.21843	0.0232	0.00713	0.06219	0.01445	0.00417	0.0412	0.01578	0.00501	0.04555
Month:Year	-	4000	0.05382	0.04406	0.06698	0.21108	0.16911	0.2641	0.05889	0.04749	0.07122	0.03688	0.0296	0.04654	0.04082	0.033	0.05134
residual	-	4000	0.05622	0.054	0.05849	0.22526	0.19156	0.2577	0.06053	0.05687	0.06365	0.03895	0.03493	0.04308	0.044	0.03891	0.04731
Additive genetic*	p09a.3	3040	0.03063	0.02179	0.04191	0.1101	0.07653	0.14877	0.03055	0.02163	0.0409	0.02005	0.01481	0.02912	0.02168	0.01636	0.03175
ID	-	2834	4e-05	0	0.00892	0.00016	0	0.03173	3e-05	0	0.00875	3e-05	0	0.00619	3e-05	0	0.00668
ID:Year	-	4000	0.01024	0.00779	0.01229	0.03326	0.02604	0.04495	0.01016	0.00771	0.01224	0.00697	0.00521	0.00866	0.00752	0.00572	0.00938
Mother	-	2604	7e-05	0	0.01163	0.00028	0	0.0409	7e-05	0	0.01143	5e-05	0	0.00797	5e-05	0	0.00864
Mother:GroupAlpha:Year	-	4000	0.00794	0.00545	0.01067	0.02722	0.01804	0.03816	0.00773	0.00526	0.01046	0.00516	0.00353	0.00725	0.00572	0.00387	0.00787
GroupAlpha	-	1493	0.06715	0.03857	0.11201	0.24333	0.15253	0.35096	0.06171	0.03974	0.1063	0.05107	0.02677	0.07972	0.05514	0.02974	0.08611
GroupAlpha:Year	-	4000	0.0207	0.01414	0.02802	0.07089	0.0493	0.101	0.02024	0.01426	0.02787	0.01416	0.00969	0.01975	0.01595	0.01058	0.02136
Year	-	1944	0.019	0.00501	0.0507	0.07183	0.02219	0.16777	0.01907	0.00545	0.04889	0.01151	0.00366	0.0355	0.01251	0.00451	0.03868
Month:Year	-	3571	0.05454	0.04426	0.06711	0.18602	0.14782	0.2368	0.05259	0.0429	0.06455	0.03841	0.02983	0.04754	0.03934	0.03238	0.0512
residual	-	4000	0.05555	0.05319	0.05768	0.19169	0.16178	0.22463	0.0542	0.05049	0.05742	0.0391	0.03454	0.04306	0.04131	0.03754	0.04609
Additive genetic*	p09a.4	2997	0.03252	0.02197	0.0422	0.10523	0.07527	0.14732	0.03117	0.02114	0.04079	0.0218	0.01472	0.0292	0.02336	0.01595	0.03147
ID	-	2712	5e-05	0	0.00885	0.01835	0	0.03147	0.00428	0	0.00873	0.00342	0	0.00615	0.00307	0	0.00662
ID:Year	-	4000	0.00988	0.00794	0.01231	0.03512	0.02604	0.04449	0.01046	0.00779	0.01213	0.00712	0.00527	0.00854	0.00735	0.00578	0.00923
Mother	-	2774	8e-05	0	0.01145	0.00029	0	0.03953	8e-05	0	0.01108	3e-05	0	0.00784	3e-05	0	0.00849
Mother:GroupAlpha:Year	-	4000	0.00762	0.00542	0.01047	0.02644	0.01802	0.03762	0.00774	0.00526	0.01026	0.00536	0.00363	0.00722	0.00577	0.00391	0.0078
GroupAlpha	-	2050	0.06696	0.03839	0.11294	0.24796	0.15121	0.35115	0.06525	0.03944	0.10698	0.04672	0.0278	0.08105	0.05501	0.03022	0.08649
GroupAlpha:Year	-	2999	0.02052	0.01421	0.02805	0.06977	0.0487	0.10034	0.01972	0.01383	0.02745	0.01408	0.00968	0.01976	0.01515	0.01063	0.02145
Year	-	1969	0.01977	0.00567	0.05071	0.07809	0.02245	0.16508	0.02036	0.00642	0.04909	0.01391	0.00414	0.03567	0.01476	0.0046	0.03838
Month:Year	-	4000	0.05527	0.04458	0.06689	0.19226	0.14937	0.2363	0.05363	0.04322	0.06465	0.03838	0.0299	0.04789	0.04159	0.03335	0.05221
residual	-	4000	0.05522	0.05315	0.0575	0.1861	0.1601	0.22317	0.05385	0.05057	0.05727	0.03873	0.0347	0.04324	0.04176	0.03796	0.04656
*For output on the data scale, narrow-sense heritability (h2) cannot be thought of as an ICC because the inverse-link-function breaks up the additivity of the genetic effects (Villemereuil 2020). Heritabiilty estimates generated by the 'QGparams' function from the R package QGglmm are presented in Table 2.
For reduced models run with family='multinomial2' estimates are based on 200 posterior samples

## Sheet: full models
SI Table 3: Posterior estimates of variance components. Output for models for social versus alone (m09a) and number of partners (p09a). All models were run in quadruplicate in order to check for convergence. The output presented is from the first chain for each model.
Component	Model	Effective sample size	model output			Proportion of variance explained / Intra-Class Correlations
			95HPDI			95HPDI (latent scale, without VFE)			95HPDI (latent scale, with VFE)			95HPDI (data scale, without VFE)			95HPDI (data scale, with VFE)
			mode	lower	upper	mode	lower	upper	mode	lower	upper	mode	lower	upper	mode	lower	upper
Additive genetic*	m09a	2914	0.0536	0.0344	0.07858	0.15235	0.09374	0.20692	0.09573	0.06829	0.15352	0.10991	0.06825	0.15122	0.08937	0.05361	0.12208
ID	-	3104	0.01912	0.00548	0.0316	0.04968	0.0148	0.08664	0.03934	0.00952	0.06175	0.03914	0.01114	0.06306	0.02765	0.00977	0.0489
ID:Year	-	3533	0.03129	0.02629	0.03738	0.08675	0.0649	0.10428	0.06419	0.04916	0.07551	0.06478	0.04839	0.07453	0.04724	0.03983	0.05847
Mother	-	3132	0.00012	0	0.01701	0.00015	0	0.04454	0.00012	0	0.03285	0.00011	0	0.03282	9e-05	0	0.02562
Mother:GroupAlpha:Year	-	4000	0.01292	0.00726	0.01823	0.0333	0.01982	0.05106	0.02645	0.01435	0.03697	0.02372	0.01408	0.0365	0.02209	0.0113	0.02892
GroupAlpha	-	3251	0.03631	0.0167	0.07465	0.10762	0.0434	0.18426	0.07355	0.03466	0.14012	0.07207	0.03209	0.13739	0.06641	0.02691	0.11297
GroupAlpha:Year	-	3817	0.02121	0.01412	0.03285	0.06055	0.03649	0.08885	0.04335	0.02626	0.06415	0.043	0.02487	0.06238	0.03313	0.02117	0.04953
Year	-	2094	0.04093	0.01346	0.10369	0.10975	0.03789	0.24023	0.08199	0.02601	0.18211	0.08067	0.0269	0.1809	0.07542	0.02043	0.15072
Month:Year	-	3283	0.07173	0.05796	0.09027	0.2081	0.15242	0.24526	0.14984	0.11289	0.17779	0.14589	0.11104	0.17483	0.11556	0.08397	0.13595
residual	-	4000	0.06195	0.0574	0.06655	0.16043	0.13475	0.1909	0.12086	0.10286	0.13724	0.12149	0.10181	0.1351	0.09639	0.08227	0.10603
Additive genetic*	p09a	3646	0.03273	0.02073	0.04082	0.11317	0.07609	0.1494	0.02947	0.02075	0.03982	0.02248	0.0155	0.03091	0.02267	0.01605	0.03104
ID	-	2781	5e-05	0	0.00907	0.00012	0	0.03282	2e-05	0	0.00887	2e-05	0	0.00664	2e-05	0	0.00666
ID:Year	-	4000	0.00979	0.00811	0.01245	0.03501	0.02683	0.0457	0.00964	0.00786	0.01215	0.00728	0.0056	0.00908	0.00733	0.0058	0.00922
Mother	-	2655	5e-05	0	0.01154	0.00024	0	0.04101	3e-05	0	0.01123	3e-05	0	0.0084	5e-05	0	0.00848
Mother:GroupAlpha:Year	-	4000	0.00765	0.00542	0.01061	0.02799	0.0182	0.03845	0.00709	0.00516	0.01026	0.00563	0.00366	0.00764	0.00548	0.00369	0.00765
GroupAlpha	-	3102	0.06913	0.03931	0.11427	0.25284	0.1637	0.36749	0.07242	0.03936	0.10677	0.04514	0.02889	0.08594	0.05064	0.02981	0.08628
GroupAlpha:Year	-	3438	0.0208	0.01377	0.02747	0.07063	0.05108	0.1043	0.02026	0.01367	0.02713	0.01383	0.01017	0.02057	0.01504	0.01045	0.0209
Year	-	2208	0.0145	0.00322	0.04139	0.05623	0.00898	0.13751	0.0141	0.00261	0.03929	0.01048	0.00246	0.03075	0.01124	0.00148	0.03005
Month:Year	-	4000	0.04988	0.04224	0.06437	0.17854	0.14572	0.23374	0.04873	0.04136	0.06242	0.03888	0.02984	0.04818	0.03811	0.03073	0.04858
residual	-	4000	0.0549	0.05315	0.0575	0.20707	0.16526	0.22721	0.05387	0.05072	0.05735	0.04017	0.03673	0.04586	0.04211	0.03759	0.04573
*For output on the data scale, narrow-sense heritability (h2) cannot be thought of as an ICC because the inverse-link-function breaks up the additivity of the genetic effects (Villemereuil 2020). Heritabiilty estimates generated by the 'QGparams' function from the R package QGglmm are presented in Table 2.

## Sheet: reduced models
SI Table 3: Posterior estimates of variance components. Output for models for social versus alone (m09a) and number of partners (p09a). All models were run in quadruplicate in order to check for convergence. The output presented is from the first chain for each model.
Component	Model	Effective sample size	model output			Proportion of variance explained / Intra-Class Correlations
			95HPDI			95HPDI (latent scale, without VFE)			95HPDI (latent scale, with VFE)			95HPDI (data scale, without VFE)			95HPDI (data scale, with VFE)
			mode	lower	upper	mode	lower	upper	mode	lower	upper	mode	lower	upper	mode	lower	upper
Additive genetic	m09a.0	1115	0.07061	0.02075	0.11645	0.09203	0.03392	0.16489	0.09203	0.03392	0.16489	0.05905	0.0287	0.13649	NA	NA	NA
ID	-	1222	0.05004	0.02301	0.0842	0.06704	0.02857	0.12191	0.06704	0.02857	0.12191	0.05364	0.02503	0.10042	NA	NA	NA
ID:Year	-	3772	0.06718	0.05933	0.07508	0.09354	0.07114	0.11593	0.09354	0.07114	0.11593	0.0768	0.05959	0.09292	NA	NA	NA
Mother	-	3183	0.1348	0.08659	0.20397	0.20041	0.12667	0.27913	0.20041	0.12667	0.27913	0.15071	0.09911	0.22454	NA	NA	NA
Mother:GroupAlpha:Year	-	3455	0.00646	0	0.01082	0.00599	0	0.01538	0.00599	0	0.01538	0.00618	0	0.01265	NA	NA	NA
GroupAlpha	-	2285	0.01913	0.00631	0.05037	0.02683	0.00727	0.06942	0.02683	0.00727	0.06942	0.02186	0.00634	0.05711	NA	NA	NA
GroupAlpha:Year	-	3386	0.02629	0.01588	0.03686	0.03866	0.02118	0.0536	0.03866	0.02118	0.0536	0.03073	0.01777	0.04378	NA	NA	NA
Year	-	854	0.13491	0.06526	0.334	0.20483	0.11047	0.38537	0.20483	0.11047	0.38537	0.16891	0.09028	0.32648	NA	NA	NA
Month:Year	-	3552	0.08449	0.06787	0.1043	0.11753	0.08704	0.15482	0.11753	0.08704	0.15482	0.0978	0.07296	0.12552	NA	NA	NA
residual	-	4000	0.06421	0.05995	0.06923	0.09254	0.06827	0.10859	0.09254	0.06827	0.10859	0.07671	0.05828	0.08771	NA	NA	NA
Additive genetic	m09a.1	3106	0.05911	0.03619	0.08304	0.14877	0.09424	0.20966	0.11854	0.07451	0.168	0.11821	0.068	0.15204	not run	not run	not run
ID	-	2192	0.02287	0.00886	0.03584	0.05384	0.02055	0.09299	0.04241	0.01706	0.07494	0.04009	0.01564	0.06848	not run	not run	not run
ID:Year	-	4000	0.03556	0.0305	0.04225	0.09413	0.07218	0.11501	0.07772	0.06007	0.09153	0.06744	0.05527	0.08311	not run	not run	not run
Mother	-	2369	0.0001	0	0.01405	0.00025	0	0.0357	0.00019	0	0.02902	0.00017	0	0.02634	not run	not run	not run
Mother:GroupAlpha:Year	-	4000	0.01241	0.00648	0.01741	0.0295	0.01621	0.04592	0.02345	0.01347	0.03717	0.02137	0.01231	0.03384	not run	not run	not run
GroupAlpha	-	2512	0.0179	0.00399	0.04212	0.04216	0.00989	0.10416	0.03723	0.00866	0.08461	0.0304	0.00788	0.07725	not run	not run	not run
GroupAlpha:Year	-	3678	0.02207	0.01498	0.03462	0.06443	0.03781	0.09039	0.05194	0.03041	0.0719	0.04611	0.02778	0.06528	not run	not run	not run
Year	-	1207	0.04958	0.01884	0.13519	0.1486	0.06548	0.30576	0.12102	0.04754	0.24966	0.11292	0.04795	0.23453	not run	not run	not run
Month:Year	-	4000	0.07758	0.06465	0.09941	0.21853	0.16244	0.26322	0.1752	0.1302	0.2073	0.15925	0.12104	0.18996	not run	not run	not run
residual	-	4270	0.06246	0.05778	0.06692	0.15526	0.13154	0.1895	0.12605	0.10969	0.14953	0.11666	0.10046	0.13543	not run	not run	not run
Additive genetic	m09a.2	3041	0.0528	0.03394	0.07722	0.13944	0.08737	0.19873	0.11042	0.06798	0.15555	0.10092	0.06252	0.14318	not run	not run	not run
ID	-	1918	0.01932	0.00766	0.03256	0.05143	0.0175	0.08491	0.03793	0.01379	0.06603	0.03664	0.01257	0.06148	not run	not run	not run
ID:Year	-	4000	0.03185	0.02613	0.03757	0.0817	0.06024	0.10217	0.06512	0.05066	0.08014	0.06018	0.04722	0.07458	not run	not run	not run
Mother	-	1275	5e-05	0	0.01552	0.00019	0	0.04048	0.00017	0	0.03192	0.00017	0	0.02978	not run	not run	not run
Mother:GroupAlpha:Year	-	4000	0.01323	0.00768	0.01871	0.03486	0.01893	0.05006	0.02532	0.0153	0.03912	0.02361	0.01396	0.03614	not run	not run	not run
GroupAlpha	-	1609	0.01603	0.00345	0.03569	0.03451	0.01029	0.09277	0.03434	0.00798	0.07349	0.03228	0.00746	0.0683	not run	not run	not run
GroupAlpha:Year	-	3108	0.02299	0.01541	0.03473	0.06455	0.03707	0.09029	0.04628	0.02964	0.07074	0.04288	0.02744	0.06532	not run	not run	not run
Year	-	810	0.05879	0.02328	0.14158	0.17001	0.06564	0.31202	0.13062	0.05185	0.25691	0.12883	0.04761	0.23772	not run	not run	not run
Month:Year	-	2970	0.08003	0.06448	0.09991	0.21474	0.16529	0.27021	0.16604	0.13328	0.21149	0.15993	0.1228	0.19439	not run	not run	not run
residual	-	4000	0.06241	0.05772	0.067	0.16161	0.13393	0.19209	0.13185	0.10898	0.14768	0.12165	0.10264	0.13719	not run	not run	not run
Additive genetic	m09a.3	2180	0.05418	0.03322	0.07749	0.14299	0.09098	0.19631	0.11679	0.07238	0.15414	0.10622	0.06976	0.14701	not run	not run	not run
ID	-	1805	0.01812	0.0056	0.03116	0.04245	0.01322	0.08139	0.03549	0.01033	0.06198	0.03515	0.00962	0.05932	not run	not run	not run
ID:Year	-	4000	0.03217	0.02668	0.03795	0.07909	0.06275	0.10027	0.06138	0.05007	0.07657	0.06219	0.04785	0.07301	not run	not run	not run
Mother	-	1325	0.00011	0	0.01627	0.00029	0	0.0416	0.00024	0	0.03201	0.00022	0	0.03066	not run	not run	not run
Mother:GroupAlpha:Year	-	4000	0.01361	0.0072	0.01824	0.0335	0.01916	0.04934	0.02503	0.01521	0.03776	0.02241	0.01446	0.0361	not run	not run	not run
GroupAlpha	-	1492	0.03843	0.01623	0.07219	0.09321	0.04397	0.17483	0.07184	0.03413	0.13591	0.06256	0.03234	0.13049	not run	not run	not run
GroupAlpha:Year	-	2778	0.02011	0.01427	0.0325	0.05276	0.03432	0.0831	0.04405	0.02607	0.06296	0.03978	0.02552	0.0604	not run	not run	not run
Year	-	986	0.03522	0.0159	0.11337	0.12933	0.05647	0.26498	0.09832	0.03886	0.20668	0.08109	0.03076	0.19137	not run	not run	not run
Month:Year	-	4000	0.08225	0.06524	0.09967	0.21496	0.16173	0.25629	0.15209	0.12733	0.19669	0.1426	0.12162	0.18686	not run	not run	not run
residual	-	4000	0.06069	0.05723	0.06645	0.15863	0.13049	0.18343	0.11973	0.1043	0.1383	0.11687	0.10065	0.13254	not run	not run	not run
Additive genetic	m09a.4	3212	0.05809	0.0346	0.07861	0.1295	0.08796	0.19691	0.11398	0.07022	0.15458	0.10848	0.06569	0.14551	not run	not run	not run
ID	-	2098	0.01721	0.00608	0.03189	0.04118	0.01249	0.08155	0.03201	0.01111	0.06333	0.03077	0.0095	0.06012	not run	not run	not run
ID:Year	-	3850	0.03152	0.02624	0.03754	0.08275	0.06234	0.10113	0.06147	0.04851	0.0757	0.06051	0.04761	0.0735	not run	not run	not run
Mother	-	1365	0.0001	0	0.01583	0.00023	0	0.04009	0.00018	0	0.03101	0.00018	0	0.02967	not run	not run	not run
Mother:GroupAlpha:Year	-	3602	0.01387	0.00742	0.01885	0.03151	0.01839	0.04934	0.02406	0.01363	0.03708	0.02354	0.01349	0.03587	not run	not run	not run
GroupAlpha	-	1772	0.03531	0.01652	0.07557	0.09231	0.04339	0.18218	0.06921	0.03453	0.1415	0.06554	0.03307	0.13724	not run	not run	not run
GroupAlpha:Year	-	3773	0.02134	0.01383	0.03161	0.05596	0.03388	0.08173	0.03986	0.02617	0.06237	0.03785	0.02578	0.06051	not run	not run	not run
Year	-	1087	0.04692	0.0178	0.11758	0.12035	0.05448	0.27011	0.09246	0.03676	0.20924	0.08233	0.0361	0.20059	not run	not run	not run
Month:Year	-	3643	0.07849	0.06473	0.10029	0.20576	0.15915	0.25822	0.15725	0.12392	0.19586	0.14993	0.11933	0.18907	not run	not run	not run
residual	-	4525	0.06157	0.05714	0.06631	0.16138	0.12968	0.18448	0.12266	0.10418	0.13958	0.11752	0.0991	0.13182	not run	not run	not run
Additive genetic	p09a.0	2094	0.03834	0.0234	0.06059	0.11236	0.06623	0.16794	0.03887	0.02359	0.05914	0.03042	0.01702	0.04485	NA	NA	NA
ID	-	1875	0.00834	0	0.01945	0.00023	0	0.05695	0.00778	0	0.01927	0.0063	0	0.01471	NA	NA	NA
ID:Year	-	4000	0.02077	0.018	0.02409	0.06068	0.04682	0.07233	0.02139	0.01738	0.0238	0.0155	0.01297	0.01876	NA	NA	NA
Mother	-	2292	0.05024	0.03089	0.07415	0.14411	0.09475	0.20678	0.04569	0.03072	0.07128	0.03689	0.02385	0.05802	NA	NA	NA
Mother:GroupAlpha:Year	-	4000	0.00415	0.00167	0.00749	0.01337	0.00479	0.02127	0.00453	0.00163	0.0073	0.00298	0.00143	0.00575	NA	NA	NA
GroupAlpha	-	2937	0.03372	0.01506	0.06816	0.10653	0.04515	0.18555	0.02863	0.01527	0.06591	0.02506	0.01094	0.05099	NA	NA	NA
GroupAlpha:Year	-	4000	0.02137	0.01569	0.03082	0.06174	0.0428	0.08782	0.02152	0.01527	0.03003	0.0168	0.0113	0.02319	NA	NA	NA
Year	-	1330	0.03878	0.0147	0.10646	0.12001	0.04506	0.26584	0.03773	0.0156	0.10042	0.03004	0.01098	0.08046	NA	NA	NA
Month:Year	-	3800	0.05443	0.04535	0.06817	0.15346	0.11891	0.19525	0.05227	0.04421	0.06631	0.04136	0.03321	0.05268	NA	NA	NA
residual	-	4000	0.05658	0.05456	0.05911	0.16162	0.13351	0.1854	0.0553	0.05175	0.05919	0.0428	0.03818	0.04794	NA	NA	NA
Additive genetic	p09a.1	3498	0.03234	0.02334	0.0448	0.13078	0.0902	0.17334	0.03422	0.02457	0.04733	0.02199	0.01601	0.03157	0.02396	0.01753	0.03432
ID	-	2870	0.00573	0	0.01112	0.02327	0	0.04437	0.0061	0	0.01197	0.00384	0	0.00782	0.0048	0	0.00847
ID:Year	-	4000	0.01114	0.00854	0.01313	0.04421	0.03216	0.05345	0.01184	0.00918	0.01411	0.00759	0.00582	0.0094	0.00838	0.0063	0.01015
Mother	-	2793	4e-05	0	0.00899	0.00021	0	0.03486	5e-05	0	0.00961	2e-05	0	0.0062	5e-05	0	0.00675
Mother:GroupAlpha:Year	-	4000	0.00786	0.00493	0.01028	0.02867	0.01871	0.04107	0.00812	0.00539	0.01113	0.00558	0.00333	0.00716	0.0054	0.00368	0.0078
GroupAlpha	-	2797	0.02817	0.01247	0.0544	0.12096	0.05306	0.20161	0.03042	0.01436	0.0582	0.02034	0.00945	0.03897	0.02167	0.01021	0.04211
GroupAlpha:Year	-	4000	0.02126	0.01538	0.02963	0.08266	0.05887	0.11743	0.02298	0.01655	0.03182	0.01509	0.01033	0.0207	0.01636	0.0112	0.02242
Year	-	2506	0.02351	0.00743	0.05722	0.07544	0.03222	0.205	0.02591	0.00851	0.06007	0.01611	0.00491	0.04042	0.0178	0.00474	0.04301
Month:Year	-	4000	0.05576	0.04488	0.06763	0.21709	0.17006	0.25961	0.05672	0.04814	0.07165	0.03891	0.03072	0.04839	0.04324	0.03326	0.05211
residual	-	4252	0.05615	0.054	0.05846	0.22768	0.18967	0.2529	0.06123	0.05695	0.06348	0.03984	0.03576	0.0441	0.04319	0.03867	0.0474
Additive genetic	p09a.2	3004	0.02935	0.0212	0.04117	0.12314	0.08167	0.16119	0.03249	0.02263	0.04352	0.02044	0.01397	0.02809	0.02293	0.01526	0.0307
ID	-	2410	0.00381	0	0.0092	0.01537	0	0.03714	0.00408	0	0.00985	0.00259	0	0.00626	0.00295	0	0.00687
ID:Year	-	4000	0.00974	0.00777	0.01213	0.0406	0.02961	0.05016	0.01098	0.00815	0.01293	0.00692	0.0051	0.00831	0.00744	0.00565	0.00917
Mother	-	2732	6e-05	0	0.01124	0.00025	0	0.04383	6e-05	0	0.01189	4e-05	0	0.00754	5e-05	0	0.00833
Mother:GroupAlpha:Year	-	4000	0.0075	0.00545	0.01064	0.02928	0.02111	0.04354	0.00793	0.00583	0.01143	0.00545	0.00355	0.00718	0.00563	0.00391	0.00791
GroupAlpha	-	2582	0.02503	0.01147	0.05342	0.1119	0.05215	0.20464	0.02692	0.01287	0.05702	0.01769	0.008	0.03709	0.01963	0.0089	0.04085
GroupAlpha:Year	-	3447	0.02223	0.01568	0.03004	0.08553	0.05919	0.1193	0.02304	0.01669	0.03206	0.01473	0.01012	0.02035	0.01624	0.0113	0.02255
Year	-	2085	0.02137	0.00736	0.06069	0.10597	0.03141	0.21843	0.0232	0.00713	0.06219	0.01445	0.00417	0.0412	0.01578	0.00501	0.04555
Month:Year	-	4000	0.05382	0.04406	0.06698	0.21108	0.16911	0.2641	0.05889	0.04749	0.07122	0.03688	0.0296	0.04654	0.04082	0.033	0.05134
residual	-	4000	0.05622	0.054	0.05849	0.22526	0.19156	0.2577	0.06053	0.05687	0.06365	0.03895	0.03493	0.04308	0.044	0.03891	0.04731
Additive genetic	p09a.3	3040	0.03063	0.02179	0.04191	0.1101	0.07653	0.14877	0.03055	0.02163	0.0409	0.02005	0.01481	0.02912	0.02168	0.01636	0.03175
ID	-	2834	4e-05	0	0.00892	0.00016	0	0.03173	3e-05	0	0.00875	3e-05	0	0.00619	3e-05	0	0.00668
ID:Year	-	4000	0.01024	0.00779	0.01229	0.03326	0.02604	0.04495	0.01016	0.00771	0.01224	0.00697	0.00521	0.00866	0.00752	0.00572	0.00938
Mother	-	2604	7e-05	0	0.01163	0.00028	0	0.0409	7e-05	0	0.01143	5e-05	0	0.00797	5e-05	0	0.00864
Mother:GroupAlpha:Year	-	4000	0.00794	0.00545	0.01067	0.02722	0.01804	0.03816	0.00773	0.00526	0.01046	0.00516	0.00353	0.00725	0.00572	0.00387	0.00787
GroupAlpha	-	1493	0.06715	0.03857	0.11201	0.24333	0.15253	0.35096	0.06171	0.03974	0.1063	0.05107	0.02677	0.07972	0.05514	0.02974	0.08611
GroupAlpha:Year	-	4000	0.0207	0.01414	0.02802	0.07089	0.0493	0.101	0.02024	0.01426	0.02787	0.01416	0.00969	0.01975	0.01595	0.01058	0.02136
Year	-	1944	0.019	0.00501	0.0507	0.07183	0.02219	0.16777	0.01907	0.00545	0.04889	0.01151	0.00366	0.0355	0.01251	0.00451	0.03868
Month:Year	-	3571	0.05454	0.04426	0.06711	0.18602	0.14782	0.2368	0.05259	0.0429	0.06455	0.03841	0.02983	0.04754	0.03934	0.03238	0.0512
residual	-	4000	0.05555	0.05319	0.05768	0.19169	0.16178	0.22463	0.0542	0.05049	0.05742	0.0391	0.03454	0.04306	0.04131	0.03754	0.04609
Additive genetic	p09a.4	2997	0.03252	0.02197	0.0422	0.10523	0.07527	0.14732	0.03117	0.02114	0.04079	0.0218	0.01472	0.0292	0.02336	0.01595	0.03147
ID	-	2712	5e-05	0	0.00885	0.01835	0	0.03147	0.00428	0	0.00873	0.00342	0	0.00615	0.00307	0	0.00662
ID:Year	-	4000	0.00988	0.00794	0.01231	0.03512	0.02604	0.04449	0.01046	0.00779	0.01213	0.00712	0.00527	0.00854	0.00735	0.00578	0.00923
Mother	-	2774	8e-05	0	0.01145	0.00029	0	0.03953	8e-05	0	0.01108	3e-05	0	0.00784	3e-05	0	0.00849
Mother:GroupAlpha:Year	-	4000	0.00762	0.00542	0.01047	0.02644	0.01802	0.03762	0.00774	0.00526	0.01026	0.00536	0.00363	0.00722	0.00577	0.00391	0.0078
GroupAlpha	-	2050	0.06696	0.03839	0.11294	0.24796	0.15121	0.35115	0.06525	0.03944	0.10698	0.04672	0.0278	0.08105	0.05501	0.03022	0.08649
GroupAlpha:Year	-	2999	0.02052	0.01421	0.02805	0.06977	0.0487	0.10034	0.01972	0.01383	0.02745	0.01408	0.00968	0.01976	0.01515	0.01063	0.02145
Year	-	1969	0.01977	0.00567	0.05071	0.07809	0.02245	0.16508	0.02036	0.00642	0.04909	0.01391	0.00414	0.03567	0.01476	0.0046	0.03838
Month:Year	-	4000	0.05527	0.04458	0.06689	0.19226	0.14937	0.2363	0.05363	0.04322	0.06465	0.03838	0.0299	0.04789	0.04159	0.03335	0.05221
residual	-	4000	0.05522	0.05315	0.0575	0.1861	0.1601	0.22317	0.05385	0.05057	0.05727	0.03873	0.0347	0.04324	0.04176	0.03796	0.04656
